# Supplementary material for: Identification of Lethal Inhibitors and Inhibitor Combinations for Mono-Driver versus Multi-Driver Triple-Negative Breast Cancer Cells
Source: Cancers (Basel). 2022 Aug 20;14(16):4027. doi: 10.3390/cancers14164027 (PMC9407008; doi:10.3390/cancers14164027)
Supplement: Supplementary file 1 [file cancers-14-04027-s001.zip]

Archive with 2 entries (2 files):
- Revised Supporting information-Densitometry scanning data.xlsx
- Revised Supporting information-Full images of Western blots.pptx
