# Supplementary material for: Identification of Lethal Inhibitors and Inhibitor Combinations for Mono-Driver versus Multi-Driver Triple-Negative Breast Cancer Cells
Source: Cancers (Basel). 2022 Aug 20;14(16):4027. doi: 10.3390/cancers14164027 (PMC9407008; doi:10.3390/cancers14164027)
Supplement: Supplementary file 1 [file cancers-14-04027-s001.zip › Revised Supporting information-Densitometry scanning data.xlsx]

## Sheet: Fig. 2b
Densitomitry scan of the the images in Fig. 2b
Braf
	Image J Recorded	Density value	Ratio treatment/control
1	33.327	221.673	1
2	32.66	222.34	1.00301
3	43.464	211.536	0.95427
4	39.383	215.617	0.97268
5	47.767	207.233	1
6	43.732	211.268	1.01947
7	45.57	209.43	1.0106
8	29.316	225.684	1.08904
9	37.517	217.483	1
10	60.865	194.135	0.892644
11	47.073	207.927	0.956061
12	52.172	202.828	0.932615
pBRAF
	Image J Recorded	Density value	Ratio treatment/control
1	69.842	185.158	1
2	62.055	192.945	1.04206
3	127.975	127.025	0.686036
4	75.698	179.302	0.968373
5	95.153	159.847	1
6	116.369	138.631	0.867273
7	71.05	183.95	1.15079
8	81.693	173.307	1.08421
9	96.473	158.527	1
10	137.635	117.365	0.740347
11	127.067	127.933	0.807011
12	160.01	94.99	0.599204
MEK	Image J Recorded	Density value	Ratio treatment/control
1	54.857	200.143	1
2	58.645	196.355	0.981074
3	68.896	186.104	0.929855
4	57.483	197.517	0.986879
5	62.912	192.088	1
6	58.267	196.733	1.02418
7	32.393	222.607	1.15888
8	44.938	210.062	1.09357
9	59.946	195.054	1
10	57.433	197.567	1.01288
11	59.553	195.447	1.00201
12	76.245	178.755	0.916439
pMEK	Image J Recorded	Density value	Ratio treatment/control
1	93.028	161.972	1
2	202.314	52.686	0.325278
3	211.799	43.201	0.266719
4	211.195	43.805	0.270448
5	89.601	165.399	1
6	86.239	168.761	1.02033
7	100.978	154.022	0.931215
8	151.097	103.903	0.628196
9	88.716	166.284	1
10	117.389	137.611	0.827566
11	214.476	40.524	0.243704
12	223.858	31.142	0.187282
ERK	Image J Recorded	Density value	Ratio treatment/control
1	107.552	147.448	1
2	101.953	153.047	1.03797
3	116.717	138.283	0.937842
4	104.705	150.295	1.01931
5	114.832	140.168	1
6	113.387	141.613	1.01031
7	78.833	176.167	1.25683
8	101.112	153.888	1.09788
9	109.851	145.149	1
10	111.735	143.265	0.98702
11	111.592	143.408	0.988005
12	127.834	127.166	0.876107
pERK	Image J Recorded	Density value	Ratio treatment/control
1	144.026	110.974	1
2	198.688	56.312	0.507434
3	198.391	56.609	0.51011
4	198.868	56.132	0.505812
5	131.925	123.075	1
6	132.601	122.399	0.994507
7	119.071	135.929	1.10444
8	182.093	72.907	0.592379
9	137.913	117.087	1
10	176.621	78.379	0.669408
11	198.632	56.368	0.48142
12	200.553	54.447	0.465013
actin	Image J Recorded	Density value	Ratio treatment/control
1	98.846	156.154	1
2	82.614	172.386	1.10395
3	84.567	170.433	1.09144
4	67.777	187.223	1.19896
5	68.567	186.433	1
6	75.358	179.642	0.963574
7	49.413	205.587	1.10274
8	60.541	194.459	1.04305
9	94.506	160.494	1
10	86.589	168.411	1.04933
11	86.386	168.614	1.05059
12	80.995	174.005	1.08418

## Sheet: Fig. 3d
Densitomitry scan of the the images in Fig. 3d
Actin	Image J Recorded	Density value	Ratio treatment/control
1	65.626	189.374	1
2	47.351	207.649	1.0965
3	86.136	168.864	0.891696
Casp 9-FL	Image J Recorded	Density value	Ratio treatment/control
1	42.292	212.708	1
2	34.732	220.268	1.03554
3	45.464	209.536	0.985088
Casp9-CL	Image J Recorded	Density value	Ratio treatment/control
1	119.831	135.169	1
2	55.822	199.178	1.47355
3	76.421	178.579	1.32115
PARP-FL	Image J Recorded	Density value	Ratio treatment/control
1	153.439	101.561	1
2	111.736	143.264	1.41062
3	211.126	43.874	0.431997
PARP-CL	Image J Recorded	Density value	Ratio treatment/control
1	204.402	50.598	1
2	205.114	49.886	0.985928
3	104.14	150.86	2.98154
Casp7-FL	Image J Recorded	Density value	Ratio treatment/control
1	89.323	165.677	1
2	35.726	219.274	1.3235
3	74.641	180.359	1.08862
Casp7-CL	Image J Recorded	Density value	Ratio treatment/control
1	137.414	117.586	1
2	83.769	171.231	1.45622
3	144.521	110.479	0.939559
Casp3-FL	Image J Recorded	Density value	Ratio treatment/control
1	44.911	210.089	1
2	41.605	213.395	1.01574
3	72.764	182.236	0.867423
Casp3-CL	Image J Recorded	Density value	Ratio treatment/control
1	209.176	45.824	1
2	200.691	54.309	1.18516
3	120.444	134.556	2.93637

## Sheet: Fig. 5
Densitomitry scan of the the images in Fig. 4
ERK	Image J Recorded	Density value	Ratio treatment/control
1	105.945	149.055	1
2	71.862	183.138	1.22866
3	66.557	188.443	1.26425
4	92.856	162.144	1.08781
5	93.956	161.044	1.08043
6	87.893	167.107	1.12111
7	102.397	152.603	1.0238
8	101.692	153.308	1.02853
9	96.989	158.011	1.06009
10	96.109	158.891	1.06599
pERK	Image J Recorded	Density value	Ratio treatment/control
1	115.807	139.193	1
2	166.718	88.282	0.634242
3	167.317	87.683	0.629938
4	166.224	88.776	0.637791
5	131.75	123.25	0.885461
6	160.416	94.584	0.679517
7	165.628	89.372	0.642073
8	143.849	111.151	0.798539
9	165.727	89.273	0.641361
10	167.835	87.165	0.626217
MEK	Image J Recorded	Density value	Ratio treatment/control
1	86.408	168.592	1
2	46.042	208.958	1.23943
3	40.764	214.236	1.27074
4	50.03	204.97	1.21578
5	60.861	194.139	1.15153
6	42.703	212.297	1.25924
7	70.577	184.423	1.0939
8	68.113	186.887	1.10852
9	76.813	178.187	1.05691
10	71.695	183.305	1.08727
pMEK	Image J Recorded	Density value	Ratio treatment/control
1	63.035	191.965	1
2	175.97	79.03	0.41169
3	163.196	91.804	0.478233
4	172.133	82.867	0.431678
5	50.908	204.092	1.06317
6	31.662	223.338	1.16343
7	46.306	208.694	1.08715
8	54.724	200.276	1.04329
9	59.43	195.57	1.01878
10	43.329	211.671	1.10265
actin	Image J Recorded	Density value	Ratio treatment/control
1	99.179	155.821	1
2	81.048	173.952	1.11636
3	87.93	167.07	1.07219
4	77.59	177.41	1.13855
5	92.48	162.52	1.04299
6	97.944	157.056	1.00793
7	86.923	168.077	1.07865
8	101.651	153.349	0.984136
9	103.456	151.544	0.972552
10	82.46	172.54	1.1073

## Sheet: Fig. 7e
Densitomitry scan of the the images in Fig. 6e
actin	Image J Recorded	Density value	Ratio treatment/control
1	88.532	166.468	1
2	108.377	146.623	0.880788
3	109.014	145.986	0.876961
4	97.243	157.757	0.947672
PARP-FL	Image J Recorded	Density value	Ratio treatment/control
1	106.449	148.551	1
2	137.372	117.628	0.791836
3	133.016	121.984	0.821159
4	177.558	77.442	0.521316
PARP-CL	Image J Recorded	Density value	Ratio treatment/control
5	163.5	91.5	1
6	163.724	91.276	0.997552
7	159.864	95.136	1.03974				F
8	111.518	143.482	1.56811
Casp3-FL	Image J Recorded	Density value	Ratio treatment/control
1	95.726	159.274	1
2	100.692	154.308	0.968821
3	113.934	141.066	0.885681
4	109.027	145.973	0.91649
Casp3-CL	Image J Recorded	Density value	Ratio treatment/control
1	154.968	100.032	1
2	149.649	105.351	1.05317
3	148.921	106.079	1.06045
4	125.531	129.469	1.29428
Casp7	Image J Recorded	Density value	Ratio treatment/control
1	106.749	148.251	1
2	85.832	169.168	1.14109
3	139.218	115.782	0.780986
4	150.568	104.432	0.704427
